# Supplementary material for: Mechanical and Thermodynamic Properties of Al11(Ce, M)3 (M = La, Nd) Phases in Heat-Resistant Aluminum: A First-Principles Calculation Study
Source: Materials (Basel). 2026 Feb 12;19(4):701. doi: 10.3390/ma19040701 (PMC12941715; doi:10.3390/ma19040701)
Supplement: Supplementary file 1 [file materials-19-00701-s001.zip]

Archive with 1 entries (1 files):
- materials-4076143-supplementary.pdf
